# Supplementary material for: Bridging Neurobiology and Artificial Intelligence: A Narrative Review of Reviews on Advances in Cochlear and Auditory Neuroprostheses for Hearing Restoration
Source: Biology (Basel). 2025 Sep 22;14(9):1309. doi: 10.3390/biology14091309 (PMC12467634; doi:10.3390/biology14091309)
Supplement: Supplementary file 1 [file biology-14-01309-s001.zip]

Archive with 1 entries (1 files):
- biology-3807633-supplementary.pdf
